# Supplementary material for: Caspase-11 promotes allergic airway inflammation
Source: Nat Commun. 2020 Feb 26;11:1055. doi: 10.1038/s41467-020-14945-2 (PMC7044193; doi:10.1038/s41467-020-14945-2)
Supplement: Supplementary file 4 — Source Data Fig. 1 [file 41467_2020_14945_MOESM4_ESM.xlsx]

## Sheet: Figure 1a
Figure 1a	LDH release
	Untreated	PGE2	PKA ag	LPS	PGE2+LPS	PKA ag+LPS
exp1.	21.6502	28.2793	23.9422	72.4965	51.9746	42.8773
	28.0677	22.1791	12.0592	85.0141	35.5783	30.0423
	12.835	27.292	24.6474	61.3188	51.2694	32.9337
		10.5078	16.4669	65.8674	48.6601	41.0085
exp2.	20.8135	25.797	30.0354	44.1309	31.1958	24.7588
	21.8761	25.1374	21.8761	44.6317	30.8904	24.832
				42.2743	32.3928	26.8841
exp.3	24.9055	29.0627		43.802	36.7347
	35.6009	27.3243		48.6394	27.8534
Figure 1b	LDH release
	control	PGE2	LPS	PGE2+LPS
	1	0.713	3.92	2.47
	1	0.834	4.89	1.85
	1	0.949	5.78	3.157
Figure 1c
						anti-caspase-11	(1:1000, 17D9, Sigma-Aldrich)							beta actin	(1:15,000, AC-74; Sigma-Aldrich)
Figure 1d
						caspase-11	(1:1000, 17D9, Sigma-Aldrich)						Gapdh	(1:5,000, 6C5, Calbiochem)
