# Supplementary material for: Caspase-11 promotes allergic airway inflammation
Source: Nat Commun. 2020 Feb 26;11:1055. doi: 10.1038/s41467-020-14945-2 (PMC7044193; doi:10.1038/s41467-020-14945-2)
Supplement: Supplementary file 5 — Source Data Fig. 2 [file 41467_2020_14945_MOESM5_ESM.xlsx]

## Sheet: Sheet1
Figure 2a
	control	PGE2	LPS	PGE2+LPS
	1	0.9	21.2	1.1
	1.1	0.9	22.1	1
	1.2	1.1	23	0.5
Figure 2b
		caspase-11 (1:1000, 17D9, Sigma-Aldrich)								β-actin (1:15,000, AC-74; Sigma-Aldrich)
Figure 2c					p-STAT1 (1:1000, #9177, Ser727, Cell Signalling)
					total STAT1 (1:1000, #9172, Cell Signalling)														β-actin (1:15,000, AC-74; Sigma-Aldrich)
Figure 2d
						total STAT1 (1:1000, #9172, Cell Signalling)
						total STAT1 (1:1000, #9172, Cell Signalling)
