# Supplementary material for: Caspase-11 promotes allergic airway inflammation
Source: Nat Commun. 2020 Feb 26;11:1055. doi: 10.1038/s41467-020-14945-2 (PMC7044193; doi:10.1038/s41467-020-14945-2)
Supplement: Supplementary file 6 — Source Data Fig. 3 [file 41467_2020_14945_MOESM6_ESM.xlsx]

## Sheet: Sheet1
Figure 3a	LDH release asssay
	Untreated	PGE2	LPS	LPSt	LPS-LPSt	LPS+PGE2+LPSt
	37.2771	35.539	39.9478	43.0138	97.9336	62.8571
	39.2029	34.2462	32.4792	41.6737	80.3871	29.5265
	38.8358	35.5389	37.6195	68.1251	94.7678	73.3573
Figure 3b
						caspase-11 (1:1000, 17D9, Sigma-Aldrich)									gapdh	(1:5000, 6C5, Calbiochem)
																						caspase-11 (1:1000, 17D9, Sigma-Aldrich)
																						β-actin (1:15,000, AC-74; Sigma-Aldrich)
Figure 3c
		caspase-4	(1:1000, 4B9, MBL)					gapdh	(1:5000, 6C5, Calbiochem)
																caspase-4	(1:1000, 4B9, MBL)						gapdh	(1:5000, 6C5, Calbiochem)					caspase-4	(1:1000, 4B9, MBL)						gapdh	(1:5000, 6C5, Calbiochem)
	densitometry caspase-4/gapdh
		DMSO	PGE2	LPS	PGE2+LPS
		0.105361	0.1135	0.133573	0.13345
		0.0498591	0.105465	0.175351	0.132647
		0.0859961	0.0560998	0.15898	0.118061
		0.164562	0.12393	0.158187	0.116202
Figure 3d
	LDH assay on human macrophages
	control	PGE2	LPSp	PGE2+LPSp	DMSO+LPSp+LPSt	PGE2+LPSp+LPSt	LPSp+DMSO+LPSt	LPSp+PGE2+LPSt
exp.1	2.45927	1.97828	2.80838	3.73933	47.0287	27.8355	41.4895	31.7921
exp.2	0.71545	2.03767	2.00145	2.53577	44.6568	34.0246	32.956	22.7314
exp.3	4.71191	9.63983	5.56086	14.5426	33.0838	23.1376	28.3317	23.1828
Figure 3e
	N=1												N=2
								caspase-11 (1:1000, 17D9, Sigma-Aldrich)
					β-actin (1:15,000, AC-74; Sigma-Aldrich)
