# Supplementary material for: Caspase-11 promotes allergic airway inflammation
Source: Nat Commun. 2020 Feb 26;11:1055. doi: 10.1038/s41467-020-14945-2 (PMC7044193; doi:10.1038/s41467-020-14945-2)
Supplement: Supplementary file 7 — Source Data Fig. 4 [file 41467_2020_14945_MOESM7_ESM.xlsx]

## Sheet: Sheet1
Figure 4A
																				total live [x10e6 cells/lung]
																				total cells
																	Untreated	CTRL	1.1	3.25
																			1.2	2.4
																		Miso	2.1	3.05
																			2.2	2.2
																			2.3	3.5
																	AAD	CTRL	3.1	4.1
																			3.2	5.3
																			3.3	7.65
																			3.4	5.45
																			3.5	7.2
																		Miso	4.1	2.75
																			4.2	3.95
																			4.3	4.2
																			4.4	1.9
																			4.5	2.25
																			Figure 4A
Figure 4b
				total live [x10e4 cells/lung]
			% live	# live
Untreated	CTRL	1.1	0.375	1.21875
		1.2	0.584	1.4016
	Miso	2.1	1.254	3.8247
		2.2	0.507	1.1154
		2.3	0.662	2.317
AAD	CTRL	3.1	4.92	20.172
		3.2	5.109	27.0777
		3.3	9.122	69.7833
		3.4	11.575	63.0838
		3.5	9.008	64.8576
	Miso	4.1	0.825	2.26875
		4.2	1.99	7.8605
		4.3	1.758	7.3836
		4.4	1.055	2.0045
		4.5	0.636	1.431
Figure 4c
Figure 4d
			% live		total live [x10e4 cells/lung]
			Eos	Neu	Eos	Neu
Untreated	CTRL	1.1	0.15	0.294	0.4875	0.9555
		1.2	0.143	1.548	0.3432	3.7152
	Miso	2.1	0.265	0.19	0.80825	0.5795
		2.2	0.15	0.928	0.33	2.0416
		2.3	0.161	1.113	0.5635	3.8955
AAD	CTRL	3.1	3.12	17.94	12.792	73.554
		3.2	9.706	15.038	51.4418	79.7014
		3.3	13.46	13.611	102.969	104.124
		3.4	6.522	18.265	35.5449	99.5443
		3.5	6.336	32.745	45.6192	235.764
	Miso	4.1	0.358	2.054	0.9845	5.6485
		4.2	2.889	1.295	11.4116	5.11525
		4.3	1.017	2.84	4.2714	11.928
		4.4	0.333	1.316	0.6327	2.5004
		4.5	0.188	0.181	0.423	0.40725
		Figure 4D
Figure 4e
Figure 4f
	IL-1β (pro- and cleaved; 1:1000, AF-401; R&D Systems)
	caspase-11 (1:1000, 17D9, Sigma-Aldrich)
	β-actin (1:15,000, AC-74; Sigma-Aldrich)
Figure 4g		densitometry for caspase-11
		ctrl	AAI	Miso+AAI
		1	2.67156	1.03767
		1	3.6259	1.79444
		1	3.46425	0.751141
		1	1.51775	0.470439
Figure 4h
		caspase-11 (1:1000, 17D9, Sigma-Aldrich)
		β-actin (1:15,000, AC-74; Sigma-Aldrich)
Figure 4i	densitometry for caspase-11
		ctrl	AAI	Indo+AAI
		1	2.21543	2.23597
		1	1.01987	2.86573
		1	1.85385	2.84145
		1	2.57703	4.10967
		1	1.58809	3.81469
		1	2.74913	5.21306
