# Supplementary material for: Caspase-11 promotes allergic airway inflammation
Source: Nat Commun. 2020 Feb 26;11:1055. doi: 10.1038/s41467-020-14945-2 (PMC7044193; doi:10.1038/s41467-020-14945-2)
Supplement: Supplementary file 8 — Source Data Fig. 5 [file 41467_2020_14945_MOESM8_ESM.xlsx]

## Sheet: Sheet1
Figure 5A
	BALF differential cell count
	AM-wt	AM-cas11-/-	EOS-wt	EOS-cas11-/-
	0.2	0.0644	0.48	0.02
	0.1	0.0326	1.11	0.035
	0.16	0.031	2.09	0.018
	0.19	0.0338	0.1	0.014
	0.15	0.0249	1	0.015
Figure 5B
	IL4-BALF			IL5-BALF
	WT	cas11-/-		WT	cas11-/-
	209	0		278	105
	371	0		289	125
	317	0		306	133
	58	0		228	121.5
	26	0		177.5	114.5
Figure 5c	lung histology
Figure 5d
		gating strategy
								total live [x10e4 cells/lung]
						% Eos		infiltrated Eos
			AAD	WT	1.1	82.87		68.3139
					1.2	49.369		29.2583
					1.3	73.745		63.8205
	excluded, AAI not induced				1.4	26.345		2.24842
					1.5	72.491		59.689
				KO	2.1	47.171		3.4125
					2.2	23.383		1.23878
					2.3	26.564		2.17685
					2.4	31.208		2.80796
					2.5	15.84		0.603083
			Untreated	WT	5.1	1.499		0.0405161
					5.2	4.598		0.123664
				KO	6.1	2.935		0.0594518
					6.2	9.956		0.331902
Figure 5e
			gating strategy
					total live [x10e4 cells/lung]
					CD4	CD45iv-
		AAD	WT	1.1	29.8579	10.7845
				1.2	33.0305	11.0657
				1.3	73.5386	20.1886
excluded, AAI not induced				1.4	31.2439	2.53752
				1.5	56.351	24.7445
			KO	2.1	22.4834	4.16821
				2.2	31.5686	5.41176
				2.3	41.547	5.78313
				2.4	28.4646	4.22741
				2.5	20.1887	2.4428
		Untreated	WT	5.1	27.1248	3.4746
				5.2	28.1751	4.24519
			KO	6.1	27.1078	3.02103
				6.2	41.8707	4.3565
Figure 5f
					total live [x10e3 cells/lung]
					IFNy+	IL-17+
		AAD	WT	1.1	4.08284	13.5289
				1.2	12.5244	3.52869
				1.3	11.2228	12.7192
excluded, AAI not induced				1.4	1.78621	1.56524
				1.5	13.9167	13.0863
			KO	2.1	2.5716	2.5716
				2.2	1.73267	1.58693
				2.3	3.01302	1.82183
				2.4	1.87312	1.117
				2.5	2.1584	1.47279
		Untreated	WT	5.1	0.740466	0.335305
				5.2	0.664464	0.332232
			KO	6.1	1.38721	0.462403
				6.2	1.34617	0.510618
Figure 5g	serum IgE
		WT	cas11-/-
	exp1	2445.85	619.335
		2209.64	309.97
		1227.83	216.028
		1195.11	1144.75
		1219.27	629.945
	exp2	2538.76	2298.55
		2329.06	1098.35
		1078.86	1037.23
		1115.36	474.278
		2393.1	462.793
Figure 5h
	cas4 expression in alveolar macrophages
		healthy	asthma
		3.54	4.4
		3.77	4.42
		3.36	4.71
		4.05	4.06
		4.35	5.06
		4.3	4.59
		4.11	4.63
		4.09
